# Supplementary material for: Extracellular circulating miRNAs as stress-related signature to search and rescue dogs
Source: Sci Rep. 2022 Feb 25;12:3213. doi: 10.1038/s41598-022-07131-5 (PMC8881509; doi:10.1038/s41598-022-07131-5)
Supplement: Supplementary file 2 — Supplementary Information 2. [file 41598_2022_7131_MOESM2_ESM.xlsx]

## Sheet:  T0 vs T1
NGS data analysis T1 vs T0. The table shows differential expression analysis of serum miRNoma at T1 vs T0. In the first column (left) the name of the miRNAs sequenced by NGS. The highlighted gray columns (second to seventh) showed the bioinformatic analysis of the sequenced miRNAs. The yellow and blue columns show the total NGS counts at T0 and T1 (respectively) of the SAR dog serum samples. At T…
Name	T1 vs. T0 - Max group means	T1 vs. T0 - Fold change	T1 vs. T0 - Log2 fold change	T1 vs. T0 - P-value	T1 vs. T0 - FDR p-value	T1 vs. T0 - Bonferroni	T0 - Total counts	T0 - Total counts	T0 - Total counts	T0 - Total counts	T0 -Total counts	T0 -Total counts	T1 - Total counts	T1 - Total counts	T1 - Total counts	T1 - Total counts	T1 - Total counts	T1 - Total counts	T0 - mean total count	T1 - mean total count
cfa-miR-320	1098.33	-1.01317	-0.0188747	0.929102	0.994706	1	788	947	1189	1875	509	932	1953	772	692	1603	522	1048	1040	1234.17
cfa-miR-451	2555.5	1.06851	0.0956034	0.570654	0.978689	1	3378	2236	2345	3514	537	1134	5529	3367	1230	2912	660	1635	2190.67	2549.17
cfa-miR-106a	0.5	-4.59117	-2.19886	0.220126	0.978689	1	0	0	1	1	0	1	0	0	0	0	0	0	0.5	0.5
cfa-miR-216b	0.166667	-2.17094	-1.11832	0.571011	0.978689	1	0	0	0	1	0	0	0	0	0	0	0	0	0.166667	0.166667
cfa-miR-329b	0.333333	-3.1706	-1.66476	0.367798	0.978689	1	0	2	0	0	0	0	0	0	0	0	0	0	0.333333	0.333333
cfa-miR-141	35.3333	-1.00374	-0.00539251	0.982869	0.999042	1	26	20	15	54	31	40	52	35	6	55	14	50	31	35.3333
cfa-miR-181c	4.83333	-1.4325	-0.518531	0.230673	0.978689	1	1	7	9	8	1	3	6	2	3	5	0	3	4.83333	5.66667
cfa-miR-181a	186.833	-1.05984	-0.0838439	0.653141	0.978689	1	176	179	279	262	56	112	480	104	146	194	68	129	177.333	228
cfa-miR-181b	56.3333	1.09881	0.135938	0.647899	0.978689	1	31	55	92	82	19	28	104	44	37	78	33	42	51.1667	63.3333
cfa-miR-181d	8	-1.47092	-0.55672	0.271241	0.978689	1	6	12	11	11	2	6	9	3	5	7	2	7	8	8.5
cfa-miR-99a	408.167	-1.10835	-0.148418	0.603295	0.978689	1	242	397	472	623	105	610	973	236	206	473	190	302	408.167	530
cfa-miR-452	0.166667	-2.3505	-1.23297	0.531795	0.978689	1	0	0	0	0	1	0	0	0	0	0	0	0	0.166667	0.166667
cfa-miR-22	92.1667	1.05387	0.0757032	0.747699	0.994706	1	50	98	73	146	45	65	176	54	47	146	42	88	79.5	100.5
cfa-miR-708	0.166667	-1.15781	-0.211404	0.892193	0.994706	1	0	0	0	0	0	1	0	0	0	0	0	1	0.166667	0.166667
cfa-miR-1839	35.5	1.26341	0.337325	0.144305	0.978689	1	31	26	29	50	6	14	76	54	14	36	15	18	26	33.5
cfa-miR-369	0.5	1.47515	0.560862	0.629993	0.978689	1	0	1	1	0	0	0	0	0	0	1	1	1	0.333333	0.333333
cfa-miR-362	10.8333	-1.26299	-0.336841	0.367798	0.978689	1	6	13	23	9	8	6	14	6	15	5	2	6	10.8333	12.1667
cfa-miR-487b	0.5	2.17128	1.11855	0.410118	0.978689	1	0	0	1	0	0	0	1	0	0	1	0	1	0.166667	0.333333
cfa-miR-425	2648.17	1.11794	0.160849	0.264488	0.978689	1	2942	2559	1911	3662	723	1282	5552	2504	1203	3202	899	2529	2179.83	2614.83
cfa-miR-502	156	-1.01375	-0.0197078	0.930947	0.994706	1	97	183	274	296	38	48	333	92	124	210	33	118	156	195.333
cfa-miR-652	19.8333	1.26735	0.341821	0.251224	0.978689	1	11	16	29	19	4	10	45	9	14	19	10	22	14.8333	20.5
cfa-miR-409	10	-1.41234	-0.498086	0.31706	0.978689	1	12	8	7	3	12	18	12	4	3	17	4	9	10	10
cfa-miR-363	13.3333	-1.02056	-0.0293611	0.929389	0.994706	1	17	11	18	21	4	4	33	10	9	11	6	11	12.5	15.1667
cfa-miR-214	10.3333	1.42046	0.506362	0.245448	0.978689	1	5	7	12	3	9	5	15	8	4	12	10	13	6.83333	8.5
cfa-miR-199	570.667	-1.0781	-0.108492	0.634927	0.978689	1	595	457	425	498	375	700	1171	431	177	815	325	505	508.333	604.333
cfa-miR-140	2065.33	1.07854	0.109085	0.578576	0.978689	1	2018	2028	2902	2804	473	1052	4306	1137	1485	2579	903	1982	1879.5	2260.83
cfa-miR-1249	9.16667	-2.12051	-1.08441	0.00278506	0.206186	0.710189	7	12	13	12	5	6	3	5	3	6	7	1	9.16667	8.5
cfa-miR-371	14.6667	1.20421	0.268086	0.481528	0.978689	1	8	10	24	15	10	3	36	3	11	18	11	9	11.6667	16.3333
cfa-miR-1307	346.833	-1.01452	-0.0207984	0.936194	0.994706	1	260	399	548	560	136	178	298	358	371	469	177	279	346.833	353.167
cfa-miR-17	1.66667	1.643	0.716335	0.346234	0.978689	1	2	0	0	3	0	0	4	1	1	3	0	1	0.833333	1.16667
cfa-miR-378	254	1.16517	0.220538	0.394778	0.978689	1	111	206	330	291	85	155	501	154	101	320	105	343	196.333	261.333
cfa-miR-1843	1.33333	-2.06874	-1.04876	0.244882	0.978689	1	0	1	4	1	1	1	1	1	0	1	0	0	1.33333	1.5
cfa-miR-210	15.5	-1.06879	-0.0959748	0.742802	0.994706	1	12	13	30	21	7	10	34	6	12	11	13	15	15.5	19.1667
cfa-miR-504	1	-1.36908	-0.453209	0.661424	0.978689	1	0	3	0	3	0	0	1	2	0	0	1	0	1	1.16667
cfa-miR-1841	5.83333	-1.08179	-0.113421	0.855449	0.994706	1	7	8	6	12	1	1	18	4	6	4	0	3	5.83333	7.66667
cfa-miR-485	0.833333	-2.78959	-1.48005	0.249967	0.978689	1	1	0	0	0	0	4	1	0	0	0	1	0	0.833333	0.833333
cfa-miR-377	0.166667	2.25329	1.17203	0.569569	0.978689	1	0	0	0	0	0	0	0	0	0	0	0	1	0	0
cfa-miR-383	46.5	-1.18813	-0.248692	0.278922	0.978689	1	28	62	104	39	31	15	43	35	53	24	21	41	46.5	49
cfa-miR-107	83.8333	1.16822	0.224317	0.420946	0.978689	1	92	74	80	101	20	38	164	105	54	98	25	57	67.5	79.5
cfa-miR-103	399.5	1.42667	0.512647	0.0602753	0.978689	1	236	342	475	352	164	130	575	348	396	462	239	377	283.167	339.667
cfa-miR-222	40	1.06377	0.0891897	0.757434	0.994706	1	24	35	51	43	18	35	73	20	16	49	20	62	34.3333	42.5
cfa-miR-221	897.333	-1.22044	-0.287399	0.302234	0.978689	1	542	1096	1647	1463	278	358	1625	489	465	740	280	736	897.333	1077.83
cfa-miR-138a	0.5	1.1226	0.166841	0.876633	0.994706	1	0	0	1	2	0	0	1	0	1	1	0	0	0.5	0.666667
cfa-miR-1844	20.8333	-1.44583	-0.5319	0.066498	0.978689	1	10	41	37	23	7	7	15	13	14	19	4	15	20.8333	21.6667
cfa-miR-31	7.83333	2.75293	1.46097	0.0982066	0.978689	1	1	0	1	1	0	14	8	1	2	1	34	1	2.83333	4
cfa-miR-2483	0.166667	2.06892	1.04887	0.612576	0.978689	1	0	0	0	0	0	0	1	0	0	0	0	0	0	0.166667
cfa-miR-208b	0.5	-1.38339	-0.468209	0.684115	0.980052	1	0	0	0	1	2	0	0	1	0	0	1	0	0.5	0.5
cfa-miR-411	0.166667	2.60962	1.38384	0.500715	0.978689	1	0	0	0	0	0	0	0	0	0	1	0	0	0	0
cfa-miR-374b	3.16667	1.28761	0.364701	0.517429	0.978689	1	2	3	5	3	0	1	6	4	1	2	0	6	2.33333	3
cfa-miR-421	16.3333	1.02373	0.0338326	0.934806	0.994706	1	16	23	20	17	6	2	45	6	6	24	5	12	14	18.8333
cfa-miR-23b	305.833	-1.02987	-0.0424674	0.855615	0.994706	1	175	215	292	482	171	178	759	165	108	470	134	199	252.167	349.5
cfa-miR-23a	2110.83	-1.09126	-0.125999	0.497295	0.978689	1	1522	2071	2823	3186	1062	1419	4601	1318	1192	2987	892	1675	2013.83	2527
cfa-miR-376a	0.833333	2.54862	1.34971	0.289091	0.978689	1	0	0	0	0	1	0	4	0	0	1	0	0	0.166667	0.833333
cfa-miR-433	0.166667	-1.79712	-0.845689	0.671649	0.978689	1	0	0	1	0	0	0	0	0	0	0	0	0	0.166667	0.166667
cfa-miR-215	1.16667	-1.25926	-0.33258	0.665407	0.978689	1	1	2	0	2	2	0	2	2	0	0	2	0	1.16667	1.33333
cfa-miR-500	113.833	-1.14135	-0.190739	0.455487	0.978689	1	72	137	177	227	20	50	223	50	72	126	21	111	113.833	139
cfa-miR-628	1.83333	-1.43872	-0.524788	0.513014	0.978689	1	4	0	3	3	0	1	5	1	0	1	1	1	1.83333	2
cfa-miR-544	0.166667	2.25329	1.17203	0.569569	0.978689	1	0	0	0	0	0	0	0	0	0	0	0	1	0	0
cfa-miR-592	0.166667	-1.11104	-0.151916	0.922825	0.994706	1	0	0	0	1	0	0	1	0	0	0	0	0	0.166667	0.333333
cfa-miR-424	2.5	-1.45262	-0.538653	0.375325	0.978689	1	5	4	3	2	0	1	4	0	0	1	3	4	2.5	2.33333
cfa-miR-186	391.667	-1.17674	-0.2348	0.409428	0.978689	1	469	308	564	718	99	176	1155	215	219	448	80	233	389	503.333
cfa-miR-20b	2.83333	1.05513	0.0774245	0.895831	0.994706	1	5	0	2	5	1	2	2	1	4	3	3	4	2.5	2
cfa-miR-93	6335.5	1.05424	0.0762095	0.491232	0.978689	1	8237	4301	7712	8256	1822	3858	13522	4486	4205	7800	2627	5373	5697.67	6578.5
cfa-miR-191	18829	-1.16586	-0.221396	0.154384	0.978689	1	24218	16154	30358	26716	5195	10333	40431	9405	14777	17870	6060	14137	18829	21531.2
cfa-miR-224	10.6667	1.12848	0.174378	0.734873	0.994706	1	7	8	6	12	4	11	24	1	0	21	8	10	8	10.8333
cfa-miR-323	1.5	1.49828	0.583306	0.44922	0.978689	1	0	1	1	1	1	1	3	1	0	0	3	2	0.833333	1.33333
cfa-miR-99b	33.8333	1.08331	0.11544	0.585735	0.978689	1	19	30	43	52	10	27	59	16	25	53	20	30	30.1667	36.8333
cfa-miR-574	97.5	-1.10444	-0.143313	0.531883	0.978689	1	100	108	119	105	61	92	189	51	59	115	60	108	97.5	112.333
cfa-miR-28	729	-1.0334	-0.0474019	0.84449	0.994706	1	521	943	1294	1050	258	308	1364	458	597	771	267	729	729	869.5
cfa-miR-3958	0.5	-2.19751	-1.13587	0.389711	0.978689	1	0	1	0	0	1	1	0	0	0	1	0	0	0.5	0.5
cfa-miR-497	7.33333	1.98862	0.991767	0.0334126	0.85202	1	1	4	3	2	2	8	11	8	3	9	5	8	3.33333	5
cfa-miR-802	1.66667	1.49009	0.575398	0.447871	0.978689	1	1	0	0	2	3	0	2	0	1	5	2	0	1	1.16667
cfa-miR-301a	6.66667	1.25653	0.329448	0.52836	0.978689	1	5	7	7	8	2	3	10	7	8	7	3	5	5.33333	6.16667
cfa-miR-301b	0.5	2.8183	1.49482	0.26774	0.978689	1	0	0	1	0	0	0	0	0	1	2	0	0	0.166667	0.166667
cfa-miR-130b	24.1667	-1.0161	-0.0230395	0.920012	0.994706	1	18	28	49	30	8	12	40	12	22	37	12	17	24.1667	27.8333
cfa-miR-130a	7.16667	-1.10785	-0.147765	0.690614	0.983836	1	9	7	8	10	2	7	12	5	5	8	5	7	7.16667	7.66667
cfa-miR-188	2.66667	1.4268	0.512781	0.369913	0.978689	1	1	3	1	2	2	1	3	2	0	4	3	4	1.66667	2
cfa-miR-200a	1.33333	1.27492	0.350403	0.658621	0.978689	1	0	0	4	0	0	2	3	0	0	3	0	2	1	1.5
cfa-miR-200b	6.16667	1.57217	0.652757	0.120087	0.978689	1	1	0	5	11	3	3	4	5	2	12	7	7	3.83333	4.33333
cfa-miR-532	447.167	-1.1901	-0.251077	0.436526	0.978689	1	351	492	766	805	108	161	865	240	246	500	83	394	447.167	532.833
cfa-miR-126	848.833	-1.06302	-0.0881699	0.720792	0.988946	1	512	1025	1247	1322	381	606	1246	903	590	1123	307	739	848.833	971.167
cfa-miR-25	10130.8	1.09963	0.137022	0.238505	0.978689	1	13225	6852	12951	12119	2599	5210	21024	7215	7237	13173	3461	8675	8826	10125.8
cfa-miR-1838	25.5	-1.05764	-0.0808494	0.659882	0.978689	1	18	24	28	52	11	20	36	17	14	40	10	35	25.5	28.5
cfa-miR-1306	961.833	-1.11402	-0.155772	0.574944	0.978689	1	1347	661	1030	1249	727	757	890	1026	1094	1106	674	559	961.833	885.667
cfa-miR-142	1750.67	1.09459	0.130393	0.503024	0.978689	1	1927	1309	1996	2187	617	793	3863	1336	1023	2053	715	1514	1471.5	1794.17
cfa-miR-10b	810.667	-1.03885	-0.054981	0.855	0.994706	1	342	505	596	1362	236	1823	1590	461	295	1487	256	701	810.667	1018.67
cfa-miR-8865	8	-1.14584	-0.1964	0.637727	0.978689	1	2	6	11	14	5	10	3	5	8	13	3	8	8	8.16667
cfa-miR-326	376.333	1.0194	0.0277258	0.908988	0.994706	1	145	496	612	828	94	83	404	333	402	396	75	261	376.333	419.5
cfa-miR-345	34.5	-1.01991	-0.0284419	0.880148	0.994706	1	20	48	67	49	6	17	32	40	26	54	8	30	34.5	36.5
cfa-miR-6529	1.5	-1.39719	-0.482523	0.513632	0.978689	1	1	1	3	2	1	1	2	0	2	1	0	1	1.5	1.66667
cfa-miR-324	14	1.61899	0.695094	0.0376519	0.872839	1	6	12	15	16	3	3	17	7	25	12	10	13	9.16667	11
cfa-miR-8799d	0.166667	-2.17094	-1.11832	0.571011	0.978689	1	0	0	0	1	0	0	0	0	0	0	0	0	0.166667	0.166667
cfa-miR-8799c	0.166667	-2.3505	-1.23297	0.531795	0.978689	1	0	0	0	0	1	0	0	0	0	0	0	0	0.166667	0.166667
cfa-miR-193b	6	1.52607	0.60982	0.190425	0.978689	1	2	1	6	6	4	5	2	11	5	5	4	9	4	4
cfa-let-7d	1.33333	2.58672	1.37112	0.134319	0.978689	1	1	0	2	0	0	0	3	3	2	0	0	0	0.5	0.833333
cfa-miR-8803	1.5	-2.94323	-1.5574	0.0779375	0.978689	1	1	1	1	2	3	1	2	0	0	1	0	0	1.5	1.66667
cfa-miR-1468	1.16667	-1.7399	-0.799002	0.450635	0.978689	1	0	2	4	0	0	1	0	0	0	2	0	1	1.16667	1.16667
cfa-miR-1343	245.167	1.17118	0.227957	0.340063	0.978689	1	197	191	252	366	109	135	278	249	263	328	113	240	208.333	221.833
cfa-miR-192	740	1.10587	0.145184	0.571453	0.978689	1	318	368	567	983	601	669	1263	427	233	1207	495	815	584.333	741.833
cfa-miR-874	43.5	1.08215	0.113903	0.66981	0.978689	1	26	25	30	54	34	56	63	35	31	54	26	52	37.5	43.6667
cfa-miR-8876	0.666667	7.28977	2.86587	0.124753	0.978689	1	0	0	0	0	0	0	0	1	1	0	0	2	0	0
cfa-miR-328	101	-1.00555	-0.00798957	0.972809	0.999042	1	58	113	110	208	50	67	62	96	116	158	53	97	101	101.667
cfa-miR-769	3.83333	-1.29198	-0.369582	0.509554	0.978689	1	7	2	6	3	3	2	6	2	2	8	0	1	3.83333	3.66667
cfa-miR-491	0.5	1.34775	0.430548	0.713027	0.988946	1	0	0	1	0	0	1	1	1	0	0	1	0	0.333333	0.5
cfa-miR-1271	81	-1.04229	-0.0597499	0.843261	0.994706	1	86	75	119	123	25	32	196	44	57	74	20	95	76.6667	95
cfa-miR-30e	15.6667	1.02942	0.0418367	0.926039	0.994706	1	14	10	25	22	0	7	50	5	4	17	5	13	13	19
cfa-miR-129	195.333	1.10248	0.140754	0.38815	0.978689	1	148	127	359	201	88	118	343	89	183	180	127	250	173.5	206
cfa-miR-8890	0.166667	-1.79712	-0.845689	0.671649	0.978689	1	0	0	1	0	0	0	0	0	0	0	0	0	0.166667	0.166667
cfa-miR-331	25.6667	1.10018	0.137744	0.553014	0.978689	1	15	25	31	47	7	16	32	29	21	25	19	28	23.5	26.3333
cfa-miR-551a	1.16667	-1.14746	-0.198443	0.806108	0.994706	1	1	0	3	2	1	0	0	0	2	2	1	0	1.16667	1
cfa-miR-551b	29.8333	-1.49343	-0.578633	0.0220073	0.801694	1	22	27	55	51	11	13	47	10	16	22	5	23	29.8333	34
cfa-miR-505	37	1.05945	0.0833194	0.721349	0.988946	1	23	37	63	42	14	34	41	42	32	44	21	42	35.5	38.5
cfa-miR-8859b	31	-1.20806	-0.272694	0.141334	0.978689	1	22	34	37	57	19	17	33	23	19	39	15	27	31	32.8333
cfa-miR-145	237.667	-1.30073	-0.379319	0.155257	0.978689	1	226	172	202	254	91	375	723	90	71	291	70	181	220	302.833
cfa-miR-203	76	-1.048	-0.0676359	0.83113	0.994706	1	60	53	41	93	37	69	143	33	12	170	25	73	58.8333	72.6667
cfa-miR-489	4.66667	-1.05894	-0.082625	0.851667	0.994706	1	0	9	4	9	3	3	7	2	2	8	2	6	4.66667	5.83333
cfa-miR-33a	1.83333	-1.3972	-0.482534	0.532165	0.978689	1	4	4	0	3	0	0	3	2	0	1	2	1	1.83333	1.66667
cfa-miR-147	0.5	1.69618	0.762289	0.570905	0.978689	1	0	0	0	0	0	1	1	0	0	0	0	2	0.166667	0.333333
cfa-miR-106b	5.83333	-1.10516	-0.144255	0.795052	0.994706	1	5	7	3	15	2	3	9	4	2	9	6	4	5.83333	6.5
cfa-miR-20a	205.167	-1.12594	-0.171136	0.357863	0.978689	1	261	188	274	331	74	103	443	195	100	270	63	122	205.167	235.5
cfa-miR-132	6.16667	-2.13913	-1.09703	0.0144396	0.613683	1	5	4	14	7	4	3	7	0	2	5	1	2	6.16667	6.5
cfa-miR-124	0.5	-1.79868	-0.846935	0.462735	0.978689	1	1	0	0	0	0	2	1	0	0	0	1	0	0.5	0.5
cfa-miR-18a	13.5	-1.20308	-0.266731	0.381532	0.978689	1	20	15	14	26	2	4	35	10	7	14	1	8	13.5	16
cfa-miR-18b	0.5	-3.65826	-1.87116	0.297437	0.978689	1	0	1	2	0	0	0	0	0	0	0	0	0	0.5	0.5
cfa-miR-200c	25.5	1.00143	0.00206542	0.993669	0.999042	1	21	25	17	37	14	19	61	12	5	41	12	22	22.1667	28.8333
cfa-miR-429	5.66667	1.14914	0.200554	0.617059	0.978689	1	1	3	7	11	4	3	6	5	1	11	3	8	4.83333	5.66667
cfa-miR-216a	0.666667	1.66834	0.73841	0.504143	0.978689	1	0	0	0	1	1	0	0	0	0	2	1	1	0.333333	0.333333
cfa-miR-365	124.5	-1.24736	-0.318876	0.208492	0.978689	1	106	167	89	282	56	47	191	100	21	142	52	125	124.5	138.667
cfa-miR-590	5.16667	1.14986	0.201458	0.646889	0.978689	1	4	3	6	5	5	3	8	0	6	10	2	5	4.33333	5
cfa-miR-101	271.5	-1.05888	-0.082544	0.681028	0.980052	1	401	216	252	404	148	162	575	247	168	297	130	212	263.833	292.833
cfa-miR-144	16.8333	1.70541	0.770118	0.08514	0.978689	1	10	12	7	20	6	4	18	28	15	13	21	6	9.83333	11.1667
cfa-miR-660	504.167	1.17087	0.227585	0.307588	0.978689	1	231	640	768	964	151	145	649	418	361	892	183	522	483.167	552.833
cfa-miR-10a	772.5	-1.14032	-0.189444	0.526496	0.978689	1	312	619	785	1333	246	1340	1175	425	343	1173	290	668	772.5	916.333
cfa-miR-506	0.166667	-2.06917	-1.04905	0.595638	0.978689	1	0	1	0	0	0	0	0	0	0	0	0	0	0.166667	0.166667
cfa-miR-217	0.666667	-1.76086	-0.816279	0.460704	0.978689	1	0	1	0	1	0	2	0	0	1	0	0	1	0.666667	0.666667
cfa-miR-29a	1852.17	-1.20017	-0.263235	0.19475	0.978689	1	1538	1616	1985	3147	648	1750	4785	919	608	2345	683	1773	1780.67	2321.83
cfa-miR-29b	33.3333	-1.07452	-0.103695	0.624361	0.978689	1	55	26	29	44	13	18	94	30	17	30	13	16	30.8333	37.3333
cfa-miR-29c	631.5	-1.19982	-0.262815	0.196437	0.978689	1	738	511	648	966	176	537	1784	354	230	781	172	468	596	770.333
cfa-miR-195	21.6667	1.13553	0.183371	0.580825	0.978689	1	15	10	10	22	12	24	46	25	4	32	4	19	15.5	20.6667
cfa-miR-15a	102.833	1.16227	0.216948	0.372714	0.978689	1	128	55	99	147	31	49	198	133	63	118	44	61	84.8333	96.5
cfa-miR-15b	501.333	1.06913	0.096439	0.677624	0.980052	1	605	334	631	682	171	219	1004	548	286	655	174	341	440.333	506.833
cfa-miR-16	33947.8	-1.01917	-0.0273969	0.862868	0.994706	1	49219	30518	39755	55161	11503	17494	63474	29475	23663	47358	13758	25959	33941.7	36317.5
cfa-miR-503	46	1.04441	0.0626901	0.82004	0.994706	1	55	38	77	31	18	22	119	19	32	38	26	42	40.1667	50.8333
cfa-miR-21	1649.67	1.02018	0.0288236	0.870702	0.994706	1	1041	1389	1628	1964	1260	1235	2793	1528	647	2460	1057	1413	1419.5	1711.5
cfa-miR-1836	94.3333	-1.10318	-0.141672	0.572429	0.978689	1	135	170	2	197	50	1	210	126	2	178	46	4	92.5	105
cfa-miR-196a	1.33333	2.87543	1.52378	0.146733	0.978689	1	0	0	0	0	0	2	2	0	1	2	2	1	0.333333	0.666667
cfa-miR-196b	12.6667	1.0475	0.0669558	0.806139	0.994706	1	16	7	21	10	3	8	38	4	11	7	8	8	10.8333	14.5
cfa-miR-2114	0.833333	-1.16893	-0.225191	0.847845	0.994706	1	0	0	4	0	1	0	2	0	0	0	0	2	0.833333	1.16667
cfa-miR-454	9.5	2.01809	1.01299	0.0302644	0.85202	1	6	7	7	4	4	1	5	7	13	7	13	12	4.83333	4.66667
cfa-miR-381	8.33333	1.20754	0.272068	0.556502	0.978689	1	4	7	4	11	2	7	23	2	1	13	4	7	5.83333	9
cfa-miR-183	11.1667	-1.26011	-0.333546	0.294023	0.978689	1	5	14	13	24	3	8	15	3	8	14	2	12	11.1667	12.8333
cfa-miR-135a-5p	1	1.12049	0.164129	0.844035	0.994706	1	1	0	1	2	0	1	1	0	1	1	2	1	0.833333	0.833333
cfa-miR-455	0.666667	2.25759	1.17478	0.368205	0.978689	1	1	0	0	0	0	0	2	0	0	2	0	0	0.166667	0.333333
cfa-miR-32	11	-1.13826	-0.186835	0.718232	0.988946	1	34	4	8	14	3	3	8	7	7	12	7	5	11	6.66667
cfa-miR-92b	40.3333	1.03611	0.0511713	0.883303	0.994706	1	22	58	68	70	14	10	46	32	62	31	14	41	40.3333	44.3333
cfa-miR-92a	26026.5	1.13189	0.17873	0.33302	0.978689	1	26213	21286	29848	36610	9329	13879	32831	32798	26818	32174	11107	20431	22860.8	23963.8
cfa-miR-105a	0.5	4.4269	2.1463	0.258573	0.978689	1	0	0	0	0	0	0	2	0	0	1	0	0	0	0.333333
cfa-miR-335	2.5	1.3924	0.477575	0.401528	0.978689	1	2	1	3	3	2	0	1	2	1	7	4	0	1.83333	1.66667
cfa-miR-128	2090.67	1.06641	0.0927613	0.552674	0.978689	1	2189	1607	2634	3076	578	1052	4174	1632	1484	2864	607	1783	1856	2186.83
cfa-miR-1840	15.5	-1.06631	-0.0926327	0.830244	0.994706	1	9	15	13	42	2	12	4	17	19	19	6	13	15.5	14.6667
cfa-miR-483	4	-1.0427	-0.0603231	0.900251	0.994706	1	2	1	2	9	9	1	2	4	1	9	4	4	4	4
cfa-miR-545	0.166667	2.60962	1.38384	0.500715	0.978689	1	0	0	0	0	0	0	0	0	0	1	0	0	0	0
cfa-miR-148a	796.333	-1.00718	-0.0103211	0.966866	0.999042	1	918	512	1086	1071	402	503	1500	519	532	1070	398	759	748.667	845.667
cfa-miR-148b	123.333	-1.1846	-0.244401	0.170314	0.978689	1	155	104	152	201	63	65	206	90	88	146	46	86	123.333	131.833
cfa-miR-152	46	1.12999	0.176315	0.620705	0.978689	1	35	21	26	30	24	65	105	31	11	73	26	30	33.5	45.1667
cfa-miR-338	1	-1.1171	-0.159753	0.847207	0.994706	1	0	3	1	1	1	0	1	2	0	1	0	1	1	1.16667
cfa-miR-885	10.6667	-1.45853	-0.544514	0.261321	0.978689	1	3	5	9	29	9	9	22	2	1	9	5	11	10.6667	13.8333
cfa-miR-125b	864.667	-1.01884	-0.0269297	0.917409	0.994706	1	496	844	745	1176	387	1540	1265	717	523	1309	511	728	864.667	992.833
cfa-miR-125a	1205.67	-1.03697	-0.0523674	0.824798	0.994706	1	842	880	759	1769	490	2494	1661	827	602	2004	685	970	1205.67	1342.17
cfa-miR-339	2873.17	1.18527	0.245219	0.0732608	0.978689	1	3976	1763	2942	3829	591	1475	5929	1841	2365	3332	1065	2707	2429.33	2754.83
cfa-miR-671	30.6667	-1.30666	-0.385885	0.0537377	0.978689	1	25	40	57	37	10	15	28	16	26	34	12	19	30.6667	31.1667
cfa-miR-486	344564	1.20894	0.273739	0.251099	0.978689	1	467447	212946	296261	391004	116474	220196	490177	406070	338101	394152	155965	282922	284055	287843
cfa-miR-205	509.667	-1.09302	-0.128324	0.557362	0.978689	1	432	355	322	751	270	496	999	261	117	1005	299	377	437.667	532.167
cfa-miR-151	16.5	-1.26115	-0.334737	0.289446	0.978689	1	8	15	35	23	11	7	11	10	12	14	10	17	16.5	17
cfa-miR-127	8.33333	1.1941	0.255919	0.628049	0.978689	1	3	10	2	1	7	14	13	4	4	10	5	14	6.16667	7.83333
cfa-miR-486-3p	995.833	1.03134	0.0445152	0.852759	0.994706	1	1236	760	1178	1249	472	755	1205	1004	1063	1234	468	1001	941.667	936.5
cfa-miR-187	14.6667	1.32294	0.403752	0.40854	0.978689	1	1	4	30	34	2	7	10	3	20	14	3	38	13	14.5
cfa-miR-342	1133.33	1.06699	0.0935481	0.545596	0.978689	1	872	973	1188	1423	735	762	1988	804	752	1318	937	1001	992.167	1178.17
cfa-miR-150	1704.5	-1.19334	-0.25501	0.19439	0.978689	1	1594	1339	1843	2332	910	2209	2861	964	1314	1121	1228	1611	1704.5	1915.67
cfa-miR-330	1.33333	-1.11322	-0.154742	0.832448	0.994706	1	1	1	0	5	1	0	4	1	1	1	0	1	1.33333	1.83333
cfa-miR-149	2	-1.19019	-0.251196	0.704551	0.988946	1	2	2	2	1	0	5	3	3	1	2	0	2	2	2.16667
cfa-miR-432	7.33333	-1.17926	-0.237879	0.647435	0.978689	1	11	9	4	2	9	8	8	1	3	17	6	9	7.16667	6.66667
cfa-miR-8903	1.83333	-1.46241	-0.548347	0.467775	0.978689	1	4	3	0	3	1	0	3	1	3	0	1	0	1.83333	1.66667
cfa-miR-9	2.66667	1.66447	0.735066	0.273907	0.978689	1	0	4	1	1	3	0	3	2	1	2	6	2	1.5	2
cfa-miR-494	1.83333	-1.35968	-0.443271	0.607201	0.978689	1	3	1	2	0	1	3	1	1	0	8	1	0	1.66667	1.33333
cfa-miR-493	0.166667	-2.17094	-1.11832	0.571011	0.978689	1	0	0	0	1	0	0	0	0	0	0	0	0	0.166667	0.166667
cfa-miR-146b	6.66667	-1.02486	-0.035427	0.9535	0.999042	1	6	8	8	7	2	3	24	3	0	10	2	1	5.66667	8.66667
cfa-miR-146a	1163.33	1.12355	0.168064	0.487428	0.978689	1	576	773	900	1686	582	668	1828	741	388	2612	561	850	864.167	1072.83
cfa-miR-143	465.5	-1.3917	-0.476844	0.219276	0.978689	1	395	237	188	198	64	823	2084	114	31	276	70	218	317.5	599
cfa-miR-423a	13312.8	1.16839	0.224516	0.110277	0.978689	1	10221	12290	15992	21456	5069	5641	14186	13268	13339	20710	6324	12050	11778.2	12439
cfa-let-7e	25.1667	-1.03979	-0.0562886	0.787623	0.994706	1	13	27	28	36	14	32	37	22	17	27	25	23	25	29
cfa-miR-98	50.1667	1.11895	0.16214	0.604482	0.978689	1	66	33	54	62	27	20	76	59	37	56	32	41	43.6667	45.3333
cfa-let-7f	3625.5	1.50864	0.593247	1.93473e-06	0.000493356	0.000493356	1945	2498	3759	2799	2128	1300	4674	3559	3792	3714	2806	3208	2404.83	2859.67
cfa-let-7a	7115.17	1.36708	0.451097	0.000252536	0.0321984	0.0543968	4569	5664	7893	5912	3737	3131	8967	6978	7051	8133	4789	6773	5151	5884
cfa-let-7c	402.833	-1.3773	-0.461842	0.155135	0.978689	1	196	355	541	457	205	663	501	225	221	380	179	248	402.833	453.667
cfa-let-7b	11258.3	1.11071	0.151489	0.221354	0.978689	1	11783	10182	12376	12127	4734	7181	16840	11157	9950	13197	5295	11111	9730.5	10573.3
cfa-let-7g	4440.5	1.20068	0.263848	0.0509949	0.978689	1	5502	2843	4953	4837	1997	1920	7027	4405	3646	5461	2358	3746	3675.33	3929.5
cfa-miR-190a	1.66667	1.47111	0.556903	0.456037	0.978689	1	0	0	1	3	3	0	1	3	2	1	2	1	1.16667	1.33333
cfa-miR-190b	18.1667	-1.02348	-0.0334842	0.905479	0.994706	1	19	13	33	29	6	9	29	21	10	27	6	15	18.1667	19.8333
cfa-miR-219-5p	1.33333	1.72029	0.782652	0.352998	0.978689	1	1	0	1	2	0	0	4	0	1	3	0	0	0.666667	1.16667
cfa-miR-1835	3.83333	-1.05623	-0.0789202	0.885702	0.994706	1	4	5	3	7	0	2	8	0	1	3	3	8	3.5	4.16667
cfa-miR-7	227.667	1.25004	0.321978	0.148357	0.978689	1	429	101	219	179	73	79	562	173	171	214	118	128	180	202.167
cfa-miR-1	65.6667	1.18483	0.244675	0.544593	0.978689	1	34	28	31	25	38	99	38	29	22	52	220	33	42.5	43.1667
cfa-miR-206	52.3333	1.56544	0.646572	0.0900615	0.978689	1	9	63	22	11	11	24	25	201	4	21	12	51	23.3333	26
cfa-miR-184	127.5	-1.14043	-0.189582	0.396458	0.978689	1	94	123	261	207	35	45	123	163	93	172	30	53	127.5	132.333
cfa-miR-139	3.5	-1.10085	-0.138615	0.785107	0.994706	1	0	5	1	8	1	6	3	4	0	7	3	3	3.5	4
cfa-miR-185	124.667	1.12194	0.165992	0.436388	0.978689	1	130	85	121	173	29	52	334	74	71	137	42	90	98.3333	132.333
cfa-miR-122	2367.33	1.54998	0.632246	0.00323429	0.206186	0.824743	226	948	2297	3205	1239	1180	1060	1004	953	5005	1854	4328	1515.83	1654.83
cfa-miR-8859a	1311.67	-1.00067	-0.000961302	0.995643	0.999042	1	707	1287	1720	2228	826	1041	1640	984	1132	1998	758	1358	1301.5	1457
cfa-miR-34a	8.16667	-1.09365	-0.129156	0.762376	0.994706	1	10	9	3	19	2	6	11	3	5	15	7	8	8.16667	8.33333
cfa-miR-24	2075.67	-1.0266	-0.0378768	0.818973	0.994706	1	1696	2484	2758	3674	786	1056	3908	1557	1491	2776	889	1722	2075.67	2444.33
cfa-miR-1842	41.3333	-1.0716	-0.0997726	0.760568	0.994706	1	43	36	73	64	7	19	112	13	26	48	16	33	40.3333	51.8333
cfa-miR-664	8.16667	-1.46277	-0.548699	0.10048	0.978689	1	14	3	15	12	2	3	11	7	5	6	0	6	8.16667	7.66667
cfa-miR-193a	607.167	-1.03679	-0.0521253	0.825201	0.994706	1	425	919	592	1121	279	307	709	542	346	762	312	742	607.167	654.5
cfa-miR-379	3.5	1.28703	0.364041	0.550211	0.978689	1	3	1	1	3	1	5	5	2	0	10	2	2	2.33333	2.66667
cfa-miR-299	0.333333	-4.21063	-2.07404	0.260861	0.978689	1	0	0	0	0	0	2	0	0	0	0	0	0	0.333333	0.333333
cfa-miR-30d	3255.67	-1.22117	-0.288269	0.0295849	0.85202	1	2505	3600	5066	5614	951	1798	5010	1920	2152	3389	902	2656	3255.67	3673.17
cfa-miR-30b	18	-1.18502	-0.244909	0.374442	0.978689	1	34	8	25	26	7	7	62	8	9	12	3	14	17.8333	22.5
cfa-miR-30c	162	-1.01556	-0.0222727	0.909456	0.994706	1	209	113	192	169	42	77	517	73	110	118	43	111	133.667	185
cfa-miR-30a	110.667	-1.0711	-0.0990926	0.705891	0.988946	1	51	82	90	208	39	172	210	54	40	216	48	96	107	133.5
cfa-miR-194	224	1.24268	0.313455	0.117043	0.978689	1	122	145	150	272	93	126	385	129	65	389	91	285	151.333	195.167
cfa-miR-135a-3p	0.833333	3.42965	1.77806	0.160353	0.978689	1	0	1	0	0	0	0	0	1	0	2	1	1	0.166667	0.166667
cfa-miR-223	12581.3	-1.10597	-0.145317	0.330556	0.978689	1	19889	12117	22052	13212	3486	4732	33737	6647	7459	12465	4120	9332	12581.3	14889.3
cfa-miR-542	24.1667	1.0025	0.00360759	0.986276	0.999042	1	23	20	38	16	16	24	32	20	16	20	23	34	22.8333	24.3333
cfa-miR-134	2	-1.72738	-0.788587	0.275512	0.978689	1	3	0	1	3	1	4	3	1	1	2	0	1	2	2
cfa-miR-19b	155.5	1.15344	0.205946	0.339897	0.978689	1	211	111	167	194	37	39	371	111	77	189	53	132	126.5	153.167
cfa-miR-19a	48.8333	-1.06572	-0.0918255	0.700662	0.988946	1	76	36	62	82	9	21	115	36	37	47	25	33	47.6667	54.1667
cfa-miR-499	18.1667	1.14698	0.19784	0.442844	0.978689	1	10	21	20	28	6	9	30	28	10	20	10	11	15.6667	19
cfa-miR-889	0.166667	2.60962	1.38384	0.500715	0.978689	1	0	0	0	0	0	0	0	0	0	1	0	0	0	0
cfa-miR-155	134.667	-1.00238	-0.00342434	0.985459	0.999042	1	111	96	174	136	67	136	289	53	93	116	99	158	120	149.667
cfa-miR-1296	5.33333	-1.77283	-0.826057	0.0683027	0.978689	1	10	4	5	8	0	5	7	3	2	6	2	0	5.33333	4.83333
cfa-miR-340	29.8333	1.02749	0.0391305	0.844464	0.994706	1	25	29	47	48	10	13	53	18	29	32	21	26	28.6667	33.3333
cfa-miR-374a	9.5	1.07668	0.106593	0.810759	0.994706	1	9	9	11	10	7	5	17	8	11	5	10	6	8.5	9.83333
cfa-miR-361	280.5	-1.07035	-0.0980839	0.648515	0.978689	1	283	352	338	512	60	138	584	234	138	328	102	225	280.5	330.667
cfa-miR-137	0.166667	-2.17094	-1.11832	0.571011	0.978689	1	0	0	0	1	0	0	0	0	0	0	0	0	0.166667	0.166667
cfa-miR-95	3.16667	-1.03787	-0.0536304	0.924436	0.994706	1	1	3	4	7	1	3	7	1	1	8	2	0	3.16667	4.16667
cfa-miR-26a	353.167	-1.1299	-0.176195	0.345355	0.978689	1	494	343	418	339	159	210	1049	212	193	261	164	240	327.167	419.667
cfa-miR-26b	859.667	1.00021	0.000298985	0.999042	0.999042	1	920	770	1194	992	519	509	1591	846	695	804	551	671	817.333	929.167
cfa-miR-350	5.33333	-1.36271	-0.446482	0.31356	0.978689	1	5	5	10	9	0	3	12	3	0	7	0	3	5.33333	6.5
cfa-miR-27a	424.167	-1.08893	-0.122916	0.583832	0.978689	1	327	415	496	779	226	250	876	245	220	642	195	367	415.5	507
cfa-miR-27b	441.333	1.00102	0.00147642	0.994938	0.999042	1	389	383	443	687	155	278	993	279	209	626	181	360	389.167	489.833
cfa-miR-197	520.167	1.00904	0.0129793	0.950424	0.999042	1	502	528	663	938	237	253	699	482	625	613	254	406	520.167	553
cfa-miR-204	1.33333	-1.25001	-0.321942	0.66132	0.978689	1	1	1	0	1	0	5	2	0	0	2	1	3	1.33333	1.5
cfa-miR-211	0.166667	2.06892	1.04887	0.612576	0.978689	1	0	0	0	0	0	0	1	0	0	0	0	0	0	0.166667
cfa-miR-202	0.333333	-1.54539	-0.62797	0.653366	0.978689	1	0	0	0	1	1	0	0	0	0	1	0	0	0.333333	0.333333
cfa-miR-1301	5.16667	-1.00469	-0.00675273	0.987307	0.999042	1	1	3	11	12	0	4	8	5	4	9	0	3	5.16667	6.33333
cfa-miR-133c	9.5	-1.08946	-0.123607	0.756599	0.994706	1	5	14	10	10	3	15	17	14	2	8	1	15	9.5	11.5
cfa-miR-133a	15.3333	-1.06573	-0.0918427	0.745158	0.994706	1	10	27	9	8	7	23	25	10	2	9	9	37	14	16.5
cfa-miR-218	21.3333	1.01281	0.0183658	0.944419	0.999042	1	27	22	16	19	6	17	58	19	8	11	10	22	17.8333	23
cfa-miR-182	5.33333	-3.68944	-1.8834	0.00430251	0.219428	1	8	5	7	6	0	6	2	0	1	2	3	1	5.33333	4.33333
cfa-miR-96	0.5	-2.48282	-1.31198	0.320498	0.978689	1	0	0	0	1	0	2	0	0	0	0	0	1	0.5	0.5
cfa-miR-133b	2.66667	-1.00457	-0.00658353	0.990647	0.999042	1	2	7	2	3	1	1	3	5	2	1	0	5	2.66667	2.83333
cfa-miR-375	209.833	-1.21871	-0.285351	0.196774	0.978689	1	42	197	151	478	172	219	103	165	70	348	120	239	209.833	220
cfa-miR-450b	46.5	1.14195	0.191504	0.380177	0.978689	1	40	31	59	30	37	26	98	30	29	40	27	55	37.1667	46.8333
cfa-miR-450a	0.666667	-1.01499	-0.0214699	0.983754	0.999042	1	2	0	1	0	0	0	2	0	0	0	0	2	0.5	0.5
